# Supplementary material for: WSX1 act as a tumor suppressor in hepatocellular carcinoma by downregulating neoplastic PD-L1 expression
Source: Nat Commun. 2021 Jun 9;12:3500. doi: 10.1038/s41467-021-23864-9 (PMC8190270; doi:10.1038/s41467-021-23864-9)
Supplement: Supplementary file 4 — Source Data [file 41467_2021_23864_MOESM4_ESM.xlsx]

## Sheet: Fig.1
Data acquisition and analyzed by ImageJ version 1.8.0. Graphs ploted by Prism 8 version 1.0.
Fig.1b					Fig.1c					Fig.1d
	WSX1+ area (%)					Overall Survival					WSX1+ area (%)
	Normal	NAT	HCC			Survival months	Low WSX1 expression	High WSX1 expression			NAT	Grade I	Grade Ⅱ	Grade Ⅲ
	36.84	52.481	1.375			11	1				52.481	22.7	1.375	19.689
	49.282	57.705	12.37			27	0				57.705	8.32	12.37	18.522
	35.068	47.609	8.682			44	0				47.609	22.84	8.682	15.207
	41.586	43.118	3.091			19	1				43.118	14.31	3.091	16.342
	53.557	41.856	11.59			36	0				41.856	18.73	11.59	11.972
	44.503	54.668	11.92			18	1				54.668	12.05	11.92	0.466
	50.624	48.128	11.54			10	1				48.128	9.183	11.54	11.936
	52.606	53.961	7.137			19	1				53.961	14.666	7.137	15.924
	54.699	53.281	11.81			2	1				53.281	18.63	11.81	11.878
	53.113	25.181	11.57			31	1				25.181	16.24	11.57	7.443
	54.547	56.046	1.53			39	0				56.046	30.81	1.53	0.399
	52.703	43.582	6.579			37	1				43.582	29.54	6.579	17.84
	47.785	27.95	4.729			37	0				27.95	23.43	4.729	2.646
	53.561	38.453	17.57			14	1				38.453	13.9	17.57	13.17
	58.086	40.698	14.66			26	1				40.698	8.517	14.66	6.21
	42.293	43.347	20.3			26	0				43.347	25.44	20.3	7.068
	51.717	17.545	11.55			2	1				17.545	7.761	11.55	12.01
		34.772	15.32			18	1				34.772	30.924	15.32	16.67
		36.736	25			18	1				36.736	21.274	25	6.917
		44.475	24.26			36	1				44.475	40.262	24.26	7.19
		48.522	11.98			5	1				48.522	20.14	11.98	6.648
		21.746	18.44			25	0				21.746		18.44	7.29
		42.186	5.729			28	0				42.186		5.729	9.403
		34.048	22.52			25	0				34.048		22.52	15.2
		32.941	15.34			26	1				32.941		15.34	13.28
		43.082	12.76			20	1				43.082		12.76	2.166
		28.139	1.605			27	0				28.139		1.605	10.01
		24.463	8.842			26	1				24.463		8.842	14.68
		37.184	10.23			40	0				37.184		10.23	12.46
		23.787	21.96			26	1				23.787		21.96	7.272
		42.06	11.37			28	0				42.06		11.37	3.05
		38.972	33.92			12	1				38.972		33.92	9.656
		46.769	1.74			35	0				46.769		1.74	8.852
		41.16	20.54			24	0				41.16		20.54	11.13
		38.247	23.76			9	1				38.247		23.76
		48.477	9.131			34	0				48.477		9.131
		29.22	19.74			36	1				29.22		19.74
		43.101	18.62			8	1				43.101		18.62
		44.273	15.46			2	1				44.273		15.46
		18.98	22.69			31	1				18.98		22.69
		40.854	0.465			4	1				40.854		0.465
		32.095	14.66			12	1				32.095		14.66
		47.14	18.03			9	1				47.14		18.03
		49.835	13.63			6	1				49.835		13.63
		33.465	17.71			40	0				33.465		17.71
		44.737	14.5			22	1				44.737		14.5
		27.888	16.73			25	1				27.888		16.73
		42.547	10.35			34		0			42.547		10.35
		34.137	3.33			36		0			34.137		3.33
		41.015	25.018			10		1			41.015		25.018
		37.09	19.311			39		0			37.09		19.311
		38.477	18.868			19		1			38.477		18.868
		45.758	12.075			27		0			45.758		12.075
		10.51	9.754			43		0			10.51		9.754
		14.746	26.739			25		0			14.746		26.739
		33.117	18.161			6		1			33.117		18.161
		47.642	2.746			26		0			47.642		2.746
		27.382	14.773			37		0			27.382		14.773
		46.232	17.939			3		1			46.232		17.939
		44.974	28.043			39		0			44.974		28.043
		41.847	24.189			11		1			41.847		24.189
		42.366	13.317			29		0			42.366		13.317
		39.757	33.753			30		0			39.757		33.753
		39.909	12.891			14		1			39.909		12.891
		34.535	9.122			24		1			34.535		9.122
		39.483	24.717			41		0			39.483		24.717
		39.807	27.91			25		0			39.807		27.91
		29.201	21.277			43		0			29.201		21.277
		44.136	2.487			24		1			44.136		2.487
		30.669	6.054			38		0			30.669		6.054
		36.46	14.799			29		0			36.46		14.799
		40.351	28.387			32		0			40.351		28.387
		40.158	19.703			32		1			40.158		19.703
		42.213	22.7			7		1			42.213
		44.794	8.32			32		0			44.794
		39.219	22.84			34		0			39.219
		45.112	14.31			37		0			45.112
		40.65	18.73			29		0			40.65
		43.5	12.05			44		0			43.5
		40.139	9.183			26		0			40.139
		42.445	14.666			27		0			42.445
		26.806	18.63			1		1			26.806
		36.9	16.24			38		0			36.9
		45.069	30.81			39		0			45.069
		44.76	29.54			23		1			44.76
		42.044	23.43			1		1			42.044
		38.779	13.9			22		1			38.779
		43.161	8.517			29		0			43.161
		43.685	25.44			32		0			43.685
		36.702	7.761			43		0			36.702
		50.478	30.924			n	47	43			50.478
		45.71	21.274			# “0” represent "survival", “1” represent "dead".					45.71
		41.458	40.262								41.458
		38.624	20.14								38.624
		35.391	19.689								35.391
		34.44	18.522								34.44
		39.465	15.207								39.465
		32.297	16.342								32.297
		36.236	11.972								36.236
		43.913	0.466								43.913
		44.434	11.936								44.434
		41.288	15.924								41.288
		41.547	11.878								41.547
			7.443							Mean	39.3061	19.508	14.8	10.3116
			0.399							SD	8.57514	8.6746	7.97003	5.17983
			17.84							n	103	21	73	34
			2.646
			13.17
			6.21
			7.068
			12.01
			16.67
			6.917
			7.19
			6.648
			7.29
			9.403
			15.2
			13.28
			2.166
			10.01
			14.68
			12.46
			7.272
			3.05
			9.656
			8.852
			11.13
			13.058
			6.582
Mean	48.9747	39.3061	14.31
SD	6.63659	8.57514	7.95027
n	17	103	130

## Sheet: Fig.2 
Data acquisition and analyzed by ImageJ version 1.8.0 and Prism 8 version 1.0. Graphs ploted by Prism 8 version 1.0.
Fig.2c				Fig.2d					Fig.2e
	Tumor area (%)					Liver weight (g)				Overall Survival
	Oncogene	Oncogene+WSX1				Oncogene	Oncogene+WSX1			Survival Days	Oncogene	Oncogene+WSX1
	73.25	23.1				7.026	2.6			25	1
	73.94	32.46				5.728	1.544			29	1
	77.74	41.18				2.227	2.66			41	1
	82.86	23				5.432	1.469			41	1
	92.84	26.64				2.93	2.106			48	1
Mean	80.126	29.276				3.25	3.021			50	1
SD	8.06783	7.6864				2.901	3.612			56	0
n=5 independent images						6.019	1.5725			56	0
The data shown is representative of 3 independent experiments					Mean	4.43912	2.32306			46		1
					SD	1.80419	0.782443			52		1
					n=8 mice					56		0
					The data shown is representative of 3 independent experiments					56		0
										56		0
										56		0
										56		0
										56		0
										# 0 represent "survival", 1 represent "dead".
										n=8 mice
										The data shown is representative of 3 independent experiments
Fig.2h				Fig.2i					Fig.2j
	Tumor area (%)					Liver weight (g)				Overall Survival
	WT+Oncogene	WSX1-/-+Oncogene				WT+Oncogene	WSX1-/-+Oncogene			Survival Days	WSX1-/- mice	WT mice
	24.67	91.23				2.1404	6.214			33	1
	22.75	71.23				1.544	5.128			35	1
	41.18	67.55				3.66	2.227			45	1
	57.91	80.9				1.469	3.432			46	1
	36.74	72.71				2.51421	3.014			50	1
Mean	36.65	76.724				3.0103	4.7049			55	0
SD	14.2236	9.46469			Mean	2.38965	4.11998			48		1
n=5 independent images					SD	0.853154	1.48479			52		1
The data shown is representative of 3 independent experiments					n=6 mice					56		0
					The data shown is representative of 3 independent experiments					56		0
										56		0
										56		0
										# “0” represent "survival", “1” represent "dead".
										n=6 mice
										The data shown is representative of 3 independent experiments

## Sheet: Fig.3
Data was acquired by CyTOF 2 mass cytometer (Fluidigm) and analyzed by R package software Version 3.5.3. Graphs ploted by Prism 8 version 1.0.
Fig.3b
	Proportion in CD45+ cells (%)
	Cell subsets	Oncogene				Mean	SD	Oncogene+WSX1				Mean	SD
	T	82.18	83.2	78.16	80.06	80.9	2.2466	81.96	75.85	75.32	75.7	77.2075	3.17618
	B	5.5	7.64	9.56	6.7	7.35	1.71398	7.68	6.71	7.1	4.2	6.4225	1.53433
	NK	3.56	4.14	7.16	4.3	4.79	1.61167	4.2	6.22	5.88	4.06	5.09	1.11863
	M∅	4.64	1.26	2.74	5.34	3.495	1.85115	2.08	1.62	2.2	1.1	1.75	0.500267
	DC	3.24	3.3	1.88	3.02	2.86	0.664329	2.42	2.41	2.34	2.04	2.3025	0.178582
	CD3-	0.48	0.46	0.5	0.58	0.505	0.0525991	1.66	4.19	4.16	7.1	4.2775	2.22406
						#DIV/0!	#DIV/0!					#DIV/0!	#DIV/0!
						#DIV/0!	#DIV/0!					#DIV/0!	#DIV/0!
						#DIV/0!	#DIV/0!					#DIV/0!	#DIV/0!
	CD3-	0.48	0.46	0.5	0.58	0.505	0.0525991	1.66	3.19	3.16	6.1	3.5275	1.8578
	n=4 mice
	The data shown is representative of 2 independent experiments
Fig.3c
	Proportion in T-cells (%)
	Cell subsets	Oncogene				Mean	SD	Oncogene+WSX1				Mean	SD
	CD4 T	10.2	6.73	14.1	11	10.5075	3.02835	6.43	15.6	12.2	11.2	11.3575	3.78654
	CD8 T	52.7	61.6	41	54.2	52.375	8.52306	52.3	45.7	42.8	63.8	51.15	9.32327
	DP T	33.3	28	40.9	30.7	33.225	5.5554	37.2	26.3	35.1	13.9	28.125	10.5938
	DN T	3.68	3.43	3.71	3.93	3.6875	0.204675	3.87	12	9.64	11	9.1275	3.636
	n=4 mice
	The data shown is representative of 2 independent experiments
Fig.3f
Proportion in T-cells (%)
Cell subsets				Oncogene				Mean	SD	Oncogene+WSX1				Mean	SD	P value
T1	PD-1+LAG-3+ DP T			9.04	6.87	5.36	7.24	7.1275	1.51225	5.29	3.11	1.31	1.19	2.725	1.92232	0.011367
T2	CD4+T			3.76	2.04	6.42	3.31	3.8825	1.84178	3.19	4.87	6.87	5.73	5.165	1.55069	0.327698
T3	PD-1+LAG-3+ CD8+ T			14.19	12.84	6.5	11	11.1325	3.35368	14.76	7.73	1.6	2	6.5225	6.16437	0.236897
T4	PD-1+DP T			10.1	9.24	13.33	10.8	10.8675	1.76128	8.22	10.06	11.94	12.92	10.785	2.08143	0.953711
T5	LAG-3+CTLA-4Lo CD8+ T			17.71	24.7	13.17	22.94	19.63	5.23065	12.84	7.81	8.75	9.22	9.655	2.20276	0.012594
T6	DP T			0.98	0.57	3.84	2.17	1.89	1.46645	8.67	9.65	12.56	10.33	10.3025	1.65206	0.000267
T7	CD8+T			2.62	3.19	7.98	4.66	4.6125	2.40388	4.74	10.1	7.57	4.58	6.7475	2.62322	0.275336
T8	CD8+T			1.51	1.35	4.83	2.54	2.5575	1.60415	4.17	3.72	2.86	1.97	3.18	0.97266	0.531573
T9	CD8+T			4.66	3.15	6.42	3.97	4.55	1.39109	8.51	10.31	11.08	12.82	10.68	1.78749	0.001644
T10	CD4+T			12.19	5.89	13.05	7.89	9.755	3.42553	10.84	15.58	14.84	10.53	12.9475	2.63296	0.189925
T11	PD-1LoLAG-3+CTLA-4+CD8+T			20.74	26.23	12.15	19.43	19.6375	5.79604	11.98	10.02	6.75	11.31	10.015	2.32368	0.02161
T12	PD-1+CD8+T			2.13	3.56	6.38	3.23	3.825	1.80972	5.56	4.5	7.61	14.46	8.0325	4.47523	0.131923
T13	DN T			0.37	0.37	0.57	0.82	0.5325	0.2136	1.23	2.54	6.26	2.94	3.2425	2.14013	0.045285
	n=4 mice
	The data shown is representative of 2 independent experiments

## Sheet: Fig.4
Data was analyzed and graphed by Prism 8 version 1.0.
Fig.4c								Fig.4d
	Liver weight (g)								Overall Survival
	Oncogene	Oncogene+WSX1	Oncogene+WSX1						Survival Days	Oncogene+WSX1
			IgG	ΔCD8T	ΔCD4T	ΔNK				ΔIgG	ΔCD8 T	ΔCD4 T	ΔNK
	5.2143	1.8912	2.517	3.8142	1.7512	2.514			52	1
	6.0794	2.1547	1.915	5.3471	2.175	1.724			56	0
	3.6315	2.227	2.4512	5.8314	2.468	2.849			56	0
	5.3415	3.074	2.21	3.2145	3.1025	2.6876			56	0
	4.512	2.094	1.84	4.1725	2.2571	3.1512			56	0
Mean	4.95574	2.28818	2.18664	4.47594	2.35076	2.58516			33		1
SD	0.92585	0.45672	0.305624	1.08598	0.494468	0.535529			37		1
	n=5 mice								46		1
	The data shown is representative of 2 independent experiments								47		1
									54		1
									56		0
									43			1
									53			1
									56			0
									56			0
									56			0
									56			0
									47				1
									55				1
									56				0
									56				0
									56				0
									56				0
									# “0” represent "survival", “1” represent "dead".
									n=5 mice
									The data shown is representative of 2 independent experiments

## Sheet: Fig.5
Data was analyzed and graphed by Prism 8 version 1.0.
Fig.5b
	PD-L1+ tumor cells (%)
	Cells	Vector				Mean	SD	WSX1				Mean	SD
	SNU449	62.5	59.7	64.9	48.6	58.925	7.20388	18.75	16.12	23.78	14.7	18.3375	3.99749
	SNU475	70.08	72.19	67.24	49.85	64.84	10.1971	14.14	24.2	20.6	12.9	17.96	5.35734
	n=4 independent experiments
Fig.5d
	PD-L1+ tumor cells (%)
	Cells	crCtrl				Mean	SD	crWSX1				Mean	SD
	SNU398	24.1	29.7	23.9	21.2	24.725	3.5706	41.1	49.5	37.7	55.2	45.875	7.95252
	n=4 independent experiments
Fig.5f
	Cells		Oncogene				Mean	SD	Oncogene+WSX1				Mean	SD
	PD-L1+ hepatocytes (%)		79.7	60.5	85.9	72.4	74.625	10.914	47.3	31.2	31.2	28.5	34.55	8.59477
	WSX1+ hepatocytes (%)		7.22	7.59	8.28	11.8	8.7225	2.09816	16.9	19.2	18.3	19	18.35	1.04083
	n=4 mice
	The data shown is representative of 2 independent experiments
Fig.5a					Fig.5c						Fig.5g
					# Rectangles corrospond to samples included in the manuscript.

## Sheet: Fig.6
Data was analyzed and graphed by Prism 8 version 1.0.
Fig.6a								Fig.6d
	Fold change of PDL1 mRNA expression								PD-L1+ tumor cells (%)
	Cells				Mean	SD			Cells	Vector					Mean	SD
	SNU449	1.04743	0.971511	1	1.00631	0.0383525			SNU449	65.9	70.6	53.2	72.5	71.2	66.68	7.93706
	449WSX1	0.94117	0.754753	0.918456	0.871459	0.101707			SNU475	52.8	48.1	72.4	73.1	75.4	64.36	12.8543
	SNU475	1.09215	0.915628	1	1.00259	0.0882873			Cells	pWSX1					Mean	SD
	475WSX1	0.956868	0.78982	0.878767	0.875151	0.0835828			SNU449	4.19	19.8	13.5	14.3	21.2	14.598	6.7132
	n=3 independent experiments								SNU475	10.9	12.8	11.2	22	5.7	12.52	5.93355
	Biological replicates = 3								Cells	pWSX1+MG132					Mean	SD
									SNU449	25.7	38.6	33.9	38.7	29.5	33.28	5.69667
									SNU475	25.69	27.3	22.8	30.8	32.4	27.798	3.86853
Fig.6i										Fig.6l
	PD-L1+ tumor cells (%)										PD-L1 MFI ratio (%)
	Cells	Control					Mean	SD			Cells	PDL1-WT/PDL1-NP			Mean	SD
	449WSX1	16.1	4.19	19.8	14.3	21.2	15.118	6.70758			SNU449	102.5	97.6	99.5	99.8667	2.47049
	475WSX1	12.5	12.8	11.2	22	5.7	12.84	5.86711			SNU475	103.1	96.8	99.8	99.9	3.15119
	Cells	LiCl					Mean	SD			Cells	WSX1+PDL1-WT			Mean	SD
	449WSX1	42.87	64.5	32.9	23.8	31.9	39.194	15.682			SNU449	15.2	20.2	11.8	15.7333	4.22532
	475WSX1	48.7	26.9	37.5	23.2	28.5	32.96	10.2498			SNU475	8.5	11.7	7.6	9.26667	2.15484
	Cells	shGSK3β					Mean	SD			Cells	WSX1+PDL1-NP			Mean	SD
	449WSX1	34.6	27.9	31.5	33.6	25.5	30.62	3.84409			SNU449	47.5	62.8	41.7	50.6667	10.9006
	475WSX1	46.6	33.8	40.2	27.4	26.3	34.86	8.60802			SNU475	71.8	76.2	58.6	68.8667	9.15933
Fig.6b						Fig.6c					Fig.6e
# Rectangles corrospond to samples included in the manuscript.
Fig.6f										Fig.6g

## Sheet: Fig.7
Data was analyzed by ImageJ version 1.8.0 and Prism 8 version 1.0. Graphs ploted by Prism 8 version 1.0.
Fig.7b										Fig.7d
	PD-L1+ tumor cells (%)										Band Intensity
	Cells	Vector					Mean	SD			Sample	WSX1	PD-L1	p-AKT
	SNU449	65.9	70.6	73.2	72.5	71.2	70.68	2.86304			S1	1.183	4.1861	1.449
	SNU475	52.8	48.1	72.4	73.1	75.4	64.36	12.8543			S2	1.5479	3.4798	0.8976
	Cells	WSX1					Mean	SD			S3	1.6025	2.1626	1.0272
	SNU449	4.19	19.8	13.5	14.3	21.2	14.598	6.7132			S4	1.0533	3.0306	1.0248
	SNU475	10.9	12.8	11.2	22	5.7	12.52	5.93355			S5	1.8817	2.4245	0.6051
	Cells	WSX1+AKT					Mean	SD			S6	1.9182	1.5525	0.3708
	SNU449	69.7	55.9	51.2	62.5	50.9	58.04	8.03418			S7	1.672	2.0034	0.5512
	SNU475	70.1	57.5	62.4	63.1	62.8	63.18	4.49744			S8	2.0959	1.704	0.327
	n=3 independent experiments										The data and images shown are representative of 2 independent experiments
Fig.7f										Fig.7g
	PD-L1+ tumor cells (%)										Fold change of PIK3CD mRNA
	Cells	Vector					Mean	SD			Cells	Vector			Mean	SD
	SNU449	65.9	70.6	73.2	72.5	71.2	70.68	2.86304			SNU449	1.14743	0.871511	0.961093	0.993345	0.14076
	SNU475	52.8	48.1	72.4	73.1	75.4	64.36	12.8543			SNU475	1.09215	0.915628	1.01	1.00592	0.0883293
	Cells	WSX1					Mean	SD			Cells	WSX1			Mean	SD
	SNU449	4.19	19.8	28.8	14.3	21.2	17.658	9.13703			SNU449	0.51327	0.622279	0.670014	0.601854	0.0803435
	SNU475	10.9	12.8	30.9	22	25.7	20.46	8.49841			SNU475	0.27326	0.315531	0.42204	0.336944	0.0766665
	Cells	WSX1+PIK3CD					Mean	SD			n=3 independent experiments
	SNU449	56.2	46.1	37.1	47.5	39.2	45.22	7.56155			Biological replicates = 3
	SNU475	51.5	47.9	42.2	50.8	46.8	47.84	3.70985
	n=3 independent experiments
Fig.7a					Fig.7c					Fig.7d							Fig.7e

## Sheet: Fig.S2
Data was analyzed and graphed by Prism 8 version 1.0.
Fig.S2b						Fig.S2c
		Liver weight (g)						Overall Survival
		Oncogene	Oncogene+WSX1					Survival Days	Oncogene	Oncogene+WSX1
		2.527	2.66					29	1
		5.432	1.469					37	1
		3.179	2.106					45	1
		3.311	3.021					48	1
		2.901	1.612					50	1
		6.0889	1.5725					55	0
	Mean	3.90648	2.07342					41		1
	SD	1.47567	0.64377					55		0
	n=6 mice							55		0
	The data shown is representative of 2 independent experiments							55		0
								55		0
								55		0
								# “0” represent "survival", “1” represent "dead".
								n=6 mice
								The data shown is representative of 2 independent experiments
Fig.S2e						Fig.S2f
		Liver weight (g)						Overall Survival
		Oncogene	Oncogene+WSX1					Survival Days	Oncogene	Oncogene+WSX1
		3.412	1.73					28	1
		3.324	1.498					33	1
		2.695	2.526					45	1
		2.822	1.972					52	1
		3.015	2.031					56	0
	Mean	3.0536	1.9514					47
	SD	0.310358	0.38455					55		1
	n=5 mice							56		1
	The data shown is representative of 2 independent experiments							56		0
								56		0
								56		0
								# “0” represent "survival", “1” represent "dead".
								n=5 mice
								The data shown is representative of 2 independent experiments

## Sheet: Fig.S3
Data was analyzed and graphed by Prism 8 version 1.0.
Fig.S3a					Fig.S3b
						Proliferation rate (%)
						Time	SNU449				Mean	SD
						24h	100.47	105.81	102.04	91.52	99.96	6.05647
						48h	130.78	124.63	153.23	137.74	136.595	12.3154
						72h	199.53	191.01	200.46	198.28	197.32	4.30044
							449WSX1				Mean	SD
						24h	105.82	95.14	101.99	93.23	99.045	5.87755
						48h	137.2	136	138.75	146.67	139.655	4.81024
						72h	177.41	211.56	192.03	185.47	191.618	14.5776
							SNU475				Mean	SD
						24h	102.65	99.52	106.49	95.54	101.05	4.64954
						48h	169.56	162.57	145.39	144.2	155.43	12.6168
						72h	215.93	233	206.14	244.05	224.78	16.9772
							475WSX1				Mean	SD
						24h	104.07	94.34	98.2	93.73	97.585	4.7548
						48h	138.43	160.25	141.35	166.51	151.635	13.852
						72h	193.92	207.82	209.4	238.22	212.34	18.6024
						n=4 independent experiments
						Biological replicates = 5

## Sheet: Fig.S4-Fig.S6
Data was analyzed and graphed by Prism 8 version 1.0.
Fig.S4b
		Liver weight (g)
		Oncogene		Oncogene+WSX1
		2.821		3.179
		3.512		2.976
		3.209		3.378
	Mean	3.18067		3.17767
	SD	0.34637		0.201003
	n=3 mice
	The data shown is representative of 2 independent experiments
Fig.S5d
	Proportion in intrahepatic T-cells (%)
	Cells	Oncogene					Oncogene+WSX1
					Mean	SD				Mean	SD
	WSX1+	43	31.5	38.7	37.7333	5.81062	47.6	34.7	39.1	40.4667	6.55769
	PD-1+	23.8	16.8	19.7	20.1	3.5171	3.91	8.13	9.2	7.08	2.79694
	CTLA4+	2.77	2.3	1.11	2.06	0.855628	0.62	0.43	0.82	0.623333	0.195021
	LAG-3+	2.63	2.55	1.47	2.21667	0.647868	0.9	1.06	0.94	0.966667	0.0832666
	TOX+	59.3	43.3	51	51.2	8.00187	26.8	28.8	32.7	29.4333	3.00056
	GranzB+	77.5	83.7	89.8	83.6667	6.15007	93.7	98.2	95	95.6333	2.31589
	Perforin+	11	15.2	13.1	13.1	2.1	25.1	17.7	19	20.6	3.95095
	Ki67+	17.1	12.9	15.7	15.2333	2.13854	34.3	20.5	27.9	27.5667	6.90604
	IL-2+	2.11	0.73	0.17	1.00333	0.998465	2.59	6.39	5.71	4.89667	2.02636
	IFN-γ+	1.53	1.78	1.22	1.51	0.280535	8.95	4.29	5.61	6.28333	2.40186
	n=3 mice
	The data shown is representative of 2 independent experiments
Fig.S6a
	Tumor cell survival rate (%)
		SNU449			Mean	SD	449WSX1			Mean	SD
	T-cells/Tumor cells=1/1	44.1	35.7	37.9	39.2333	4.35584	19.3	23	17.9	20.0667	2.63502
	T-cells/Tumor cells=2/1	21.7	27.1	31.3	26.7	4.81248	9.91	10.9	15.4	12.07	2.92604
		SNU475			Mean	SD	475WSX1			Mean	SD
	T-cells/Tumor cells=1/1	58.7	57.2	44.6	53.5	7.74403	19.4	16.9	23.1	19.8	3.11929
	T-cells/Tumor cells=2/1	35.7	41.3	32.8	36.6	4.32088	17.1	15.4	21.5	18	3.14802
	n=3 independent experiments
Fig.S6c
	PD-1+ T-cells (%)
		coculture with parent HCC cells					coculture with WSX1OE HCC cells
	Cells				Mean	SD				Mean	SD
	SNU449	94.8	91.9	96.1	94.2667	2.15019	87.8	80.5	82.1	83.4667	3.8371
	SNU475	97.6	98.8	93.6	96.6667	2.72274	66.2	68.8	76.5	70.5	5.3563
	n=3 independent experiments

[truncated: 1 more sheets: Fig.S7]
